# Supplementary material for: An Experimental Medicine Investigation of the Effects of Subacute Pramipexole Treatment on Emotional Information Processing in Healthy Volunteers
Source: Pharmaceuticals (Basel). 2021 Aug 14;14(8):800. doi: 10.3390/ph14080800 (PMC8401454; doi:10.3390/ph14080800)
Supplement: Supplementary file 1 [file pharmaceuticals-14-00800-s001.zip]

Archive with 1 entries (1 files):
- pharmaceuticals-1260650-supplementary.pdf
